# Supplementary material for: Maternal Salivary miR-423-5p Is Linked to Neonatal Outcomes and Periodontal Status in Cardiovascular-High-Risk Pregnancies
Source: Int J Mol Sci. 2024 Aug 22;25(16):9087. doi: 10.3390/ijms25169087 (PMC11354562; doi:10.3390/ijms25169087)
Supplement: Supplementary file 1 [file ijms-25-09087-s001.zip]

Archive with 1 entries (1 files):
- ijms-3124059-supplementary.pdf
